# Supplementary material for: New Perspectives in the Antimicrobial Activity of the Amphibian Temporin B: Peptide Analogs Are Effective Inhibitors of Candida albicans Growth
Source: J Fungi (Basel). 2021 Jun 7;7(6):457. doi: 10.3390/jof7060457 (PMC8226839; doi:10.3390/jof7060457)
Supplement: Supplementary file 1 [file jof-07-00457-s001.zip]

Archive with 1 entries (1 files):
- jof-1211649-supplementary.pdf
